# Supplementary material for: Distinct Gut Microbiome Induced by Different Feeding Regimes in Weaned Piglets
Source: Genes (Basel). 2022 Dec 23;14(1):49. doi: 10.3390/genes14010049 (PMC9858795; doi:10.3390/genes14010049)
Supplement: Supplementary file 1 [file genes-14-00049-s001.zip]

Archive with 5 entries (5 files):
- Figure S1.tiff
- Figure S2.tiff
- Figure S3.tiff
- Figure S4.tiff
- Table S1.pdf
